# Supplementary material for: Exploratory Analysis of Genetic Variants in BDNF, GABA Receptors, and Dopaminergic Pathways with Alcohol Use Disorder in a Spanish Cohort
Source: Int J Mol Sci. 2026 Jun 15;27(12):5376. doi: 10.3390/ijms27125376 (PMC13299486; doi:10.3390/ijms27125376)
Supplement: Supplementary file 1 [file ijms-27-05376-s001.zip]

Archive with 1 entries (1 files):
- ijms-4306130-supplementary.pdf
